# Supplementary material for: Add-on benefits of botulinum toxin type A in combination or sequential therapies for scar management: a systematic review and meta-analysis
Source: Front Pain Res (Lausanne). 2026 Jun 11;7:1844493. doi: 10.3389/fpain.2026.1844493 (PMC13293821; doi:10.3389/fpain.2026.1844493)
Supplement: Supplementary file 2 [file Table2.xlsx]

## Sheet: Sheet1
Outcomes	No. of Participants	Risk of Bias	Inconsistency	Indirectness	Imprecision	Publication Bias	Effect Size MD (95% CI )	Certainty of Evidence
SBSES Score	55 (3 RCTs)	Serious a (-1)	Serious b (-1)	Not serious (0)	Serious c (0)	Not serious	MD 1.46 (0.55, 2.38)	low
VSS Score	57 (3 RCTs)	Serious a (-1)	Serious b (-1)	Not serious (0)	Serious c (0)	Not serious	MD -0.62 (0.89, 0.35)	low
