# Supplementary material for: Add-on benefits of botulinum toxin type A in combination or sequential therapies for scar management: a systematic review and meta-analysis
Source: Front Pain Res (Lausanne). 2026 Jun 11;7:1844493. doi: 10.3389/fpain.2026.1844493 (PMC13293821; doi:10.3389/fpain.2026.1844493)
Supplement: Supplementary file 3 [file Table3.xlsx]

## Sheet: Sheet1
Study	year	Design	Scar type	Baseline Treatment(Control)	Intervention(Add-on)	Control	Sample size	Follow-up	Outcomes
Kim SY	2014	Split-scar, double-blind RCT	Post-thyroidectomy linear scar	Standard postoperative care (Silicone gel) + Saline injection	Standard postoperative care (Silicone gel) + BoNT-A injection	Saline injection	15 patients	Up to 6 months	SBSES
Bae DS	2020	Double-blind, parallel RCT	Post-thyroidectomy scar	Conventional management (Silicone gel/sheets) + Saline injection	Conventional management (Silicone gel/sheets) + BoNT-A injection	Saline injection	40 patients	Up to 24 weeks	SBSES
Huang RL	2019	Split-face, double-blind RCT	Post-epicanthoplasty medial canthal scar	Conventional surgical wound care (Control side)	Conventional wound care + BoNT-A injection (Experimental side)	Saline injection	30 patients	Up to 6 months	VSS
Li YH	2018	Randomized, double-blind RCT	Post-sternotomy scar	Surgical closure alone (Standard suturing)	Surgical closure + BoNT-A injection	Saline injection	17 patients	6 months	VSS
Liu D	2024	Split-face, double-blind randomized self-controlled trial	Post-epicanthoplasty medial canthal scar	Standard postoperative care (Silicone gel) + Saline injection	Standard postoperative care (Silicone gel) + BoNT-A injection	Saline injection	20 patients	Up to 6 months	SBSES
Atefi N	2025	Three-arm, single-blind RCT	Hypertrophic scars and keloids	Standard therapeutic protocol (Specific baseline treatment)	Standard protocol + BoNT-A injection	PDL alone	10 patients	1 month after final session	VSS
